# Supplementary material for: Third-Generation Anticancer Photodynamic Therapy Systems Based on Star-like Anionic Polyacrylamide Polymer, Gold Nanoparticles, and Temoporfin Photosensitizer
Source: Molecules. 2024 May 9;29(10):2224. doi: 10.3390/molecules29102224 (PMC11123958; doi:10.3390/molecules29102224)
Supplement: Supplementary file 1 [file molecules-29-02224-s001.zip]

Archive with 1 entries (1 files):
- molecules-2928702-supplementary.pdf
